# Supplementary material for: Sensory reweighting for postural stability in individuals with low vision and blindness: balance adaptation and muscle co-contraction
Source: Front Physiol. 2025 Nov 14;16:1684671. doi: 10.3389/fphys.2025.1684671 (PMC12660077; doi:10.3389/fphys.2025.1684671)
Supplement: Supplementary file 1 [file Table1.xlsx]

## Sheet: Single-leg and  tandem stance
	Group	EO-Firm	EO-Foam	EC-Firm	EC-Foam	Repeated measurement analysis of variance					Ratios of single-leg stance duration under different sensory conditions (relative to EO-Firm)
							F value	P value				Ratio	Normal Vision	Low Vision	Blindness
Left-leg stance（s）	Normal vision（N=19）	55.76±11.96	47.2±19.13	26.88±20.89	10.31±7.84	Group main effect	13.651	p＜0.001***	0.306		Left leg stance	EO-foam/EO-firm	0.781	0.469	0.361
	Low vision（N=36）	23.34±19.53	10.95±13.47	21.85±19.09	11.35±15.98	Vision main effect	68.854	p＜0.001***	0.526			EC-firm/EO-firm	0.495	0.936	1.102
	Blindness（N=19）	22.91±14.79	8.27±8.04	25.25±18.13	7.41±7.31	Somatosensation main effect	63.739	p＜0.001***	0.507			EC-foam/EO-firm	0.17	0.486	0.323
						G×V interaction effect	63.739	p＜0.001***	0.673		Right leg stance	EO-foam/EO-firm	0.785	0.457	0.39
						G×S interaction effect	0.779	0.463	0.025			EC-firm/EO-firm	0.421	0.705	0.949
						V×S interaction effect	2.022	0.16	0.032			EC-foam/EO-firm	0.227	0.533	0.371
						G×V×S	1.827	0.169	0.056		Tandem stance	EO-foam/EO-firm	0.991	0.868	0.785
Right-leg stance（s）	Normal vision（N=19）	55.76±11.29	43.78±21.31	21.49±16.42	13.93±13.67	Group main effect	9.129	p＜0.001***	0.227			EC-firm/EO-firm	0.95	0.936	0.988
	Low vision（N=36）	26.39±21.27	12.06±15.16	18.61±17.86	14.07±19.3	Vision main effect	107.893	p＜0.001***	0.635			EC-foam/EO-firm	0.946	0.743	0.799
	Blindness（N=19）	23.23±19.33	9.07±7.37	22.05±19.44	8.62±7.53	Somatosensation main effect	37.581	p＜0.001***	0.377
						G×V interaction effect	69.835	p＜0.001***	0.693
						G×S interaction effect	0.611	0.546	0.019
						V×S interaction effect	5.078	0.028	0.076
						G×V×S	1.627	0.205	0.05
tandem stance（s）	Normal vision（N=19）	60±0	59.41±2.43	56.82±10.79	56.56±9.83	Group main effect	9.397	p＜0.001***	0.233
	Low vision（N=36）	47.84±18.14	41.55±20.82	44.79±20.07	35.56±20.25	Vision main effect	5.25	0.025	0.078
	Blindness（N=19）	40.65±16.92	31.9±24.25	40.16±17.22	32.49±23.76	Somatosensation main effect	11.377	0.001	0.155
						G×V interaction effect	1.651	0.2	0.051
						G×S interaction effect	2.195	0.12	0.066
						V×S interaction effect	0.066	0.799	0.001
						G×V×S	0.454	0.637	0.014

## Sheet: COP
	Group	EO-Firm	EO-Foam	EC-Firm	EC-Foam	Repeated measurement analysis of variance
							F value	P value
Total Path Length	Normal vision（N=19）	189.00±47.55	251.45±65.29	233.87±64.36	437.47±172.28	Group main effect	1.624	0.204	0.044
	Low vision（N=36）	224.18±75.29	336.97±114.08	265.65±132.39	489.50±214.66	Vision main effect	28.014	p＜0.001***	0.283
	Blindness（N=19）	250.38±124.56	338.90±147.11	218.06±79.96	421.89±307.21	Somatosensation main effect	79.523	p＜0.001***	0.528
						G×V interaction effect	2.974	0.048	0.077
						G×S interaction effect	0.446	0.642	0.012
						V×S interaction effect	22.387	p＜0.001***	0.24
						G×V×S	0.13	0.878	0.004
Sway Area	Normal vision（N=19）	298.16±196.04	530.86±295.68	372.04±322.2	776.25±422.57	Group main effect	142.051	p＜0.001***	0.667
	Low vision（N=36）	452±556.39	716.76±453.83	674.47±866.97	1264.57±996.8	Vision main effect	4.745	0.033	0.063
	Blindness（N=19）	558.36±777.56	641.8±722.26	364.99±382.96	720.25±685.73	Somatosensation main effect	19.092	p＜0.001***	0.212
						G×V interaction effect	3.337	0.041	0.086
						G×S interaction effect	0.76	0.471	0.021
						V×S interaction effect	5.6	0.021	0.073
						G×V×S	0.186	0.831	0.005
Total Sway Amplitude	Normal vision（N=19）	30.09±16.36	36.49±10.87	35.74±21.43	48.82±16.39	Group main effect	3.579	0.033	0.092
	Low vision（N=36）	36.15±23.91	46.05±15.53	48.54±39.21	63.71±36.19	Vision main effect	4.761	0.032	0.063
	Blindness（N=19）	45.21±38.28	41.38±17.61	31.62±16.68	47.29±18.33	Somatosensation main effect	9.491	0.003	0.118
						G×V interaction effect	3.443	0.037	0.088
						G×S interaction effect	0.436	0.648	0.012
						V×S interaction effect	3.656	0.049	0.049
						G×V×S	0.663	0.519	0.018
Mean Sway Velocity	Normal vision（N=19）	8.29±1.91	11.34±3.22	10.86±2.66	21.23±8.34	Group main effect	1.016	0.367	0.028
	Low vision（N=36）	10.06±3.17	15.7±5.22	11.19±4.26	21.72±9.81	Vision main effect	60.279	p＜0.001***	0.459
	Blindness（N=19）	10.79±3.83	16.28±7.21	10.16±3.6	18.13±7.57	Somatosensation main effect	108.55	p＜0.001***	0.605
						G×V interaction effect	11.107	p＜0.001***	0.238
						G×S interaction effect	0.536	0.587	0.015
						V×S interaction effect	35.394	p＜0.001***	0.333
						G×V×S	2.425	0.096	0.064
Anterior-Posterior Sway Amplitude	Normal vision（N=19）	22.67±9.49	29.35±9.62	27±8.93	39.24±13.03	Group main effect	3.865	0.026	0.098
	Low vision（N=36）	27.1±11.11	37.57±12.98	32.72±15.57	46.79±20.26	Vision main effect	12.631	0.001	0.151
	Blindness（N=19）	28.65±13.92	34.98±13.03	23.15±7.13	39.13±13.93	Somatosensation main effect	41.645	p＜0.001***	0.37
						G×V interaction effect	3.947	0.024	0.1
						G×S interaction effect	0.251	0.779	0.007
						V×S interaction effect	6.01	0.017	0.078
						G×V×S	0.514	0.6	0.014
Medio-Lateral Sway Amplitude	Normal vision（N=19）	18.23±15.48	20.77±8.14	21.38±21.81	27.26±14.33	Group main effect	2.644	0.078	0.069
	Low vision（N=36）	21.78±23.43	25.25±12.12	32.74±38.92	40.2±34.08	Vision main effect	2.165	0.146	0.03
	Blindness（N=19）	31.57±38.87	21.32±13.27	19.43±17.85	25.43±14.28	Somatosensation main effect	0.723	0.398	0.01
						G×V interaction effect	2.781	0.069	0.073
						G×S interaction effect	0.626	0.538	0.017
						V×S interaction effect	1.983	0.163	0.027
						G×V×S	0.524	0.595	0.015

## Sheet: Muscle co-contraction
iEMG Ratio	Group	EO-Firm	EO-Foam	EC-Firm	EC-Foam	Repeated measurement analysis of variance					CCI	Group	EO-Firm	EO-Foam	EC-Firm	EC-Foam	Repeated measurement analysis of variance
							F value	P value										F value	P value
RA/ES	Normal vision（N=19）	1.38±0.98	1.35±1.21	2.43±2.84	1.08±0.81	Group main effect	0.304	0.739	0.009		RA/ES	Normal vision（N=19）	45.51±12.7	46.96±12.9	47.49±12.68	46.58±13.76	Group main effect	0.812654	0.44782	0.0226918
	Low vision（N=36）	2.59±3.88	1.44±1.33	1.9±2.7	1.66±1.55	Vision main effect	1.188	0.279	0.017			Low vision（N=36）	43.72±15.28	42.36±16.69	44.75±15.93	42.79±16.5	Vision main effect	0.997451	0.321368	0.0140491
	Blindness（N=19）	2.83±4.81	1.91±1.68	1.57±1.55	1.36±1.3	Somatosensation main effect	4.294	0.042	0.058			Blindness（N=19）	47.85±12.21	48.71±11.53	47.11±12.96	48.96±11.22	Somatosensation main effect	0.000289568	0.986472	4.13667e-06
						G×V interaction effect	2.234	0.115	0.06								G×V interaction effect	0.582493	0.561188	0.0163702
						G×S interaction effect	0.016	0.984	0								G×S interaction effect	1.96508	0.147799	0.0531605
						V×S interaction effect	0.058	0.81	0.001								V×S interaction effect	0.55976	0.456863	0.00793313
						G×V×S	2.557	0.085	0.068								G×V×S	1.03602	0.360242	0.0287495
BFlh/QF	Normal vision（N=19）	1±0.66	1.23±0.98	1.44±2.28	1.06±0.62	Group main effect	1.916	0.155	0.052		BFlh/QF	Normal vision（N=19）	48.51±7.81	49.07±4.54	49.39±6.14	49.55±4.19	Group main effect	0.358	0.7	0.01
	Low vision（N=36）	1.02±0.7	0.99±0.39	0.99±0.77	0.96±0.45	Vision main effect	0.136	0.714	0.002			Low vision（N=36）	47.56±7.82	47.98±7.46	48.07±7.82	48.21±6.12	Vision main effect	0.014	0.906	0
	Blindness（N=19）	1.41±0.92	1.39±1.71	1.31±0.74	1.08±0.42	Somatosensation main effect	0.396	0.531	0.006			Blindness（N=19）	47.25±5.66	48.5±4.36	46.71±6.17	48.94±4.15	Somatosensation main effect	1.195	0.278	0.017
						G×V interaction effect	0.982	0.38	0.027								G×V interaction effect	0.269	0.765	0.008
						G×S interaction effect	0.056	0.946	0.002								G×S interaction effect	0.41	0.665	0.012
						V×S interaction effect	1.869	0.176	0.026								V×S interaction effect	0.711	0.402	0.01
						G×V×S	0.887	0.417	0.025								G×V×S	0.237	0.79	0.007
MG/TA	Normal vision（N=19）	0.75±0.41	0.87±0.56	0.62±0.34	1.13±1.02	Group main effect	1.263	0.289	0.035		MG/TA	Normal vision（N=19）	38.44±11.13	44.28±10.69	43.53±9.94	46.76±7.76	Group main effect	1.509	0.228	0.041
	Low vision（N=36）	1.15±1.4	1.27±1.47	0.94±0.7	1.1±0.77	Vision main effect	0.341	0.561	0.005			Low vision（N=36）	39.73±8.72	42.27±8.61	40.13±8.52	44.14±7.48	Vision main effect	19.516	p＜0.001	0.218
	Blindness（N=19）	0.99±0.65	1.18±0.86	1±0.57	1.06±0.74	Somatosensation main effect	3.878	0.053	0.052			Blindness（N=19）	42.48±10.3	47.68±7.91	43.69±10.16	48.01±6.49	Somatosensation main effect	31.558	p＜0.001	0.311
						G×V interaction effect	0.625	0.538	0.018								G×V interaction effect	4.372	0.016	0.111
						G×S interaction effect	0.334	0.717	0.009								G×S interaction effect	0.471	0.626	0.013
						V×S interaction effect	0.234	0.63	0.003								V×S interaction effect	0.488	0.487	0.007
						G×V×S	0.41	0.665	0.012								G×V×S	1.762	0.179	0.048
